# Supplementary material for: Cognitive decline and alcohol consumption in the aging population—A longitudinal analysis of the Survey of Health, Ageing and Retirement in Europe
Source: Eur Psychiatry. 2022 Nov 18;65(1):e83. doi: 10.1192/j.eurpsy.2022.2344 (PMC9748981; doi:10.1192/j.eurpsy.2022.2344)
Supplement: Supplementary file 1 [file epasup.zip]

Archive with 2 entries (2 files):
- S0924933822023446sup001.xlsx
- S0924933822023446sup002.docx
