# Supplementary material for: Cognitive decline and alcohol consumption in the aging population—A longitudinal analysis of the Survey of Health, Ageing and Retirement in Europe
Source: Eur Psychiatry. 2022 Nov 18;65(1):e83. doi: 10.1192/j.eurpsy.2022.2344 (PMC9748981; doi:10.1192/j.eurpsy.2022.2344)
Supplement: Supplementary file 1 [file epasup.zip › S0924933822023446sup001.xlsx]

## Sheet: Supplementary Table 1
	Supplementary Table 1: Estimates including 95% CI of GEE models
		Fluency			Memory (short term)			Memory (delayed)
	Variable	Estimate	95% CI		Estimate	95% CI		Estimate	95% CI
	Intercept	27.7583	26.5999	28.9166	7.2143	6.962	7.4666	6.2462	5.921	6.5713
	Timepoint_2	0.1737	0.02706	0.32042	0.0842	0.04333	0.12504	0.1569	0.1126	0.20116
	Timepoint_4	-0.8001	-0.97251	-0.62772	0.1151	0.06826	0.162	0.3148	0.2606	0.36895
	Timepoint_5	-0.5822	-0.75585	-0.40859	0.0991	0.05322	0.14497	0.2205	0.16499	0.27601
	Timepoint_6	-0.9532	-1.11833	-0.78817	-0.0299	-0.07359	0.0137	0.1136	0.06181	0.16533
	Timepoint_7	-0.8002	-0.98871	-0.61167	-0.0596	-0.1063	-0.01281	-0.002	-0.05935	0.05536
	Sex	0.5944	0.35583	0.83303	0.4843	0.43583	0.5328	0.6437	0.58061	0.70671
	Age	-1.6054	-1.74781	-1.463	-0.4972	-0.52826	-0.46614	-0.6027	-0.64255	-0.56284
	Education	0.389	0.36042	0.41754	0.095	0.08884	0.10124	0.1073	0.09931	0.11524
	Euro-D 1-2	-0.1847	-0.38502	0.01558	-0.0896	-0.13438	-0.04477	-0.1157	-0.17125	-0.06016
	Euro-D 3-4	-0.3393	-0.57239	-0.10616	-0.1367	-0.18813	-0.08535	-0.1786	-0.24341	-0.11379
	Euro-D 5-6	-0.6117	-0.8667	-0.35677	-0.2365	-0.29417	-0.17877	-0.2883	-0.36183	-0.21477
	Euro-D 7-8	-0.9658	-1.2747	-0.65692	-0.2969	-0.36553	-0.22836	-0.3968	-0.48065	-0.313
	Euro-D 9-10	-1.273	-1.6123	-0.9337	-0.3317	-0.41006	-0.25333	-0.4358	-0.53756	-0.33412
	Euro-D 11-12	-1.9262	-2.29696	-1.55549	-0.5533	-0.63848	-0.46811	-0.625	-0.73227	-0.51765
	AD < 1 times/month	1.0483	0.65602	1.44054	0.1895	0.10289	0.27616	0.129	0.02061	0.23734
	AD < 1-2 times/month	1.3041	0.56886	2.03927	0.3987	0.24162	0.5558	0.3508	0.15527	0.54628
	AD < 1-2 times/week	1.2538	0.7728	1.7348	0.2825	0.18283	0.38222	0.329	0.20027	0.45765
	AD < 3-4 days/week	0.922	0.51923	1.32478	0.208	0.12169	0.2943	0.1862	0.07596	0.29654
	AD < 5-6 days/week	0.753	0.29218	1.21388	0.229	0.13255	0.32553	0.1707	0.04599	0.29532
	AD Almost every day	0.6934	0.11848	1.26822	0.1623	0.05001	0.27458	0.2043	0.05657	0.35202
	Smoking	-0.0015	-0.23413	0.23107	0.0277	-0.01966	0.07496	0.0545	-0.00729	0.1163
	Germany	-0.9624	-1.62291	-0.30186	-0.0964	-0.22246	0.02967	-0.1629	-0.33354	0.00778
	Sweden	1.7412	1.15804	2.3243	0.0049	-0.11017	0.11994	0.2699	0.11861	0.42115
	Spain	-4.75	-5.36903	-4.13103	-0.7698	-0.90635	-0.63323	-0.7796	-0.94995	-0.60932
	Italy	-4.994	-5.57139	-4.41654	-0.5116	-0.63498	-0.38825	-0.6815	-0.84032	-0.52263
	France	-1.5843	-2.15375	-1.01489	-0.0695	-0.18951	0.05056	0.0185	-0.13645	0.17353
	Denmark	-0.2764	-0.8712	0.31843	-0.0971	-0.21842	0.02429	0.088	-0.07143	0.24735
	Greece	-8.6441	-9.16766	-8.12059	-0.5238	-0.63798	-0.40955	-0.7539	-0.90072	-0.60706
	Switzerland	-1.4061	-2.10159	-0.71063	0.0635	-0.0802	0.20713	0.2687	0.07736	0.46005
	Belgium	-1.1058	-1.65033	-0.56134	-0.0934	-0.20515	0.01843	-0.122	-0.26899	0.02507
	Israel	-2.4373	-3.38177	-1.49291	-0.3414	-0.52824	-0.15449	-0.5416	-0.76159	-0.32169
	Legend: AD (Consumption of alcoholic drinks), Euro-D (Euro-Depression-Scale-Score), Education (Years of education), Age (Age at baseline in groups of 10 years), Timepoint (Number of follow-up-Interview in reference to the baseline interview)

## Sheet: Supplementary Table 2
	Supplementary Table 2: Overview p-values GEE models
		Fluency	Memory (short-term)	Memory (delayed)
		Pr > ChiSq	Pr > ChiSq	Pr > ChiSq
	Time	<.0001	<.0001	<.0001
	Sex	<.0001	<.0001	<.0001
	Age	<.0001	<.0001	<.0001
	Education	<.0001	<.0001	<.0001
	Euro-D	<.0001	<.0001	<.0001
	AD	<.0001	<.0001	<.0001
	Smoking	0.9897	0.2521	0.084
	Country	<.0001	<.0001	<.0001
	Legend: AD (Consumption of alcoholic drinks), Euro-D (Euro-Depression-Scale-Score), Education (Years of education), Age (Age at baseline in groups of 10 years), Timepoint (Number of follow-up-Interview in reference to the baseline interview)
